# Supplementary material for: Hypomyces pseudolactifluorum sp. nov. (Hypocreales: Hypocreaceae) on Russula sp. from Yunnan, PR China
Source: Biodivers Data J. 2020 Sep 28;8:e53490. doi: 10.3897/BDJ.8.e53490 (PMC7536245; doi:10.3897/BDJ.8.e53490)
Supplement: XML Treatment for Hypomyces pseudolactifluorum [file BDJ.8.e53490-treatment1.xml]

<!DOCTYPE tp:taxon-treatment
  PUBLIC "-//TaxonX//DTD Taxonomic Treatment Publishing DTD v0 20100105//EN" "tax-treatment-NSO.dtd">
<tp:taxon-treatment xmlns:tp="http://www.plazi.org/taxpub"><tp:treatment-meta><mixed-citation publication-type="journal"><person-group><name><surname>Yu</surname><given-names>Feng-ming</given-names></name><name><surname>Jayawardena</surname><given-names>Ruvishika S.</given-names></name><name><surname>Liu</surname><given-names>Jianwei</given-names></name><name><surname>Hyde</surname><given-names>Kevin D.</given-names></name><name><surname>Zhao</surname><given-names>Qi</given-names></name></person-group><article-title><italic><tp:taxon-name><tp:taxon-name-part taxon-name-part-type="genus" reg="Hypomyces">Hypomyces</tp:taxon-name-part> <tp:taxon-name-part taxon-name-part-type="species" reg="pseudolactifluorum">pseudolactifluorum</tp:taxon-name-part></tp:taxon-name></italic> sp. nov. (<tp:taxon-name><tp:taxon-name-part taxon-name-part-type="order">Hypocreales</tp:taxon-name-part></tp:taxon-name>: <tp:taxon-name><tp:taxon-name-part taxon-name-part-type="family">Hypocreaceae</tp:taxon-name-part></tp:taxon-name>) on <italic><tp:taxon-name><tp:taxon-name-part taxon-name-part-type="genus" reg="Russula">Russula</tp:taxon-name-part></tp:taxon-name></italic> sp. from Yunnan, PR China</article-title><source>Biodivers Data J</source><day>28</day><month>9</month><year>2020</year><volume>8</volume><pub-id pub-id-type="doi">10.3897/BDJ.8.e53490</pub-id></mixed-citation></tp:treatment-meta><tp:nomenclature><tp:taxon-name><object-id xmlns:xlink="http://www.w3.org/1999/xlink" content-type="arpha" xlink:type="simple">1119A7CE-9897-55CC-94D7-5CF3C180F567</object-id><tp:taxon-name-part taxon-name-part-type="genus">Hypomyces</tp:taxon-name-part> <tp:taxon-name-part taxon-name-part-type="species">pseudolactifluorum</tp:taxon-name-part></tp:taxon-name><tp:taxon-authority>F. M. Yu, Q. Zhao &amp; K. D. Hyde</tp:taxon-authority><tp:taxon-status xmlns:xlink="http://www.w3.org/1999/xlink" xlink:type="simple">sp. nov.</tp:taxon-status></tp:nomenclature><tp:treatment-sec sec-type="materials"><title>Materials</title><list list-type="alpha-lower" list-content="occurrences"><list-item><p><bold>Type status:</bold> <named-content xmlns:xlink="http://www.w3.org/1999/xlink" content-type="dwc:typeStatus" xlink:type="simple">Holotype</named-content>. <bold>Occurrence:</bold> catalogNumber: <named-content xmlns:xlink="http://www.w3.org/1999/xlink" content-type="dwc:catalogNumber" xlink:type="simple">MFLU 20-0265</named-content>; recordedBy: <named-content xmlns:xlink="http://www.w3.org/1999/xlink" content-type="dwc:recordedBy" xlink:type="simple">Jian-Wei Liu</named-content>; lifeStage: <named-content xmlns:xlink="http://www.w3.org/1999/xlink" content-type="dwc:lifeStage" xlink:type="simple">Telemorph</named-content>; <bold>Taxon:</bold> scientificName: <named-content xmlns:xlink="http://www.w3.org/1999/xlink" content-type="dwc:scientificName" xlink:type="simple"><tp:taxon-name><tp:taxon-name-part taxon-name-part-type="genus" reg="Hypomyces">Hypomyces</tp:taxon-name-part> <tp:taxon-name-part taxon-name-part-type="species" reg="pseudolactifluorum">pseudolactifluorum</tp:taxon-name-part></tp:taxon-name></named-content>; <bold>Location:</bold> country: <named-content xmlns:xlink="http://www.w3.org/1999/xlink" content-type="dwc:country" xlink:type="simple">China</named-content>; stateProvince: <named-content xmlns:xlink="http://www.w3.org/1999/xlink" content-type="dwc:stateProvince" xlink:type="simple">Yunnan</named-content>; locality: <named-content xmlns:xlink="http://www.w3.org/1999/xlink" content-type="dwc:locality" xlink:type="simple">Baoshan, Longyang, Baihualing</named-content>; verbatimElevation: <named-content xmlns:xlink="http://www.w3.org/1999/xlink" content-type="dwc:verbatimElevation" xlink:type="simple">2094m</named-content>; locationRemarks: <named-content xmlns:xlink="http://www.w3.org/1999/xlink" content-type="dwc:locationRemarks" xlink:type="simple">label transliteration: "Yunnan, Baoshan, Longyang, Baihualing, on <tp:taxon-name><tp:taxon-name-part taxon-name-part-type="genus" reg="Russula">Russula</tp:taxon-name-part></tp:taxon-name> sp., 20 July 2018, Jian-Wei Liu; [云南保山百花岭 2094 m, 2018.07.20, 刘建伟]</named-content>; verbatimCoordinates: <named-content xmlns:xlink="http://www.w3.org/1999/xlink" content-type="dwc:verbatimCoordinates" xlink:type="simple"><named-content content-type="dwc:verbatimCoordinates" xlink:type="simple">25°17.931’N, 98°47.0718’E</named-content></named-content>; decimalLatitude: <named-content xmlns:xlink="http://www.w3.org/1999/xlink" content-type="dwc:decimalLatitude" xlink:type="simple">25.2989</named-content>; decimalLongitude: <named-content xmlns:xlink="http://www.w3.org/1999/xlink" content-type="dwc:decimalLongitude" xlink:type="simple">98.7845</named-content>; georeferenceProtocol: <named-content xmlns:xlink="http://www.w3.org/1999/xlink" content-type="dwc:georeferenceProtocol" xlink:type="simple">label</named-content>; <bold>Identification:</bold> identifiedBy: <named-content xmlns:xlink="http://www.w3.org/1999/xlink" content-type="dwc:identifiedBy" xlink:type="simple">Feng-Ming Yu</named-content>; dateIdentified: <named-content xmlns:xlink="http://www.w3.org/1999/xlink" content-type="dwc:dateIdentified" xlink:type="simple">2019</named-content></p></list-item><list-item><p><bold>Type status:</bold> <named-content xmlns:xlink="http://www.w3.org/1999/xlink" content-type="dwc:typeStatus" xlink:type="simple">Paratype</named-content>. <bold>Occurrence:</bold> catalogNumber: <named-content xmlns:xlink="http://www.w3.org/1999/xlink" content-type="dwc:catalogNumber" xlink:type="simple">MFLU 20-0266</named-content>; recordedBy: <named-content xmlns:xlink="http://www.w3.org/1999/xlink" content-type="dwc:recordedBy" xlink:type="simple">Jian-Wei Liu</named-content>; lifeStage: <named-content xmlns:xlink="http://www.w3.org/1999/xlink" content-type="dwc:lifeStage" xlink:type="simple">Telemorph</named-content>; <bold>Taxon:</bold> scientificName: <named-content xmlns:xlink="http://www.w3.org/1999/xlink" content-type="dwc:scientificName" xlink:type="simple"><tp:taxon-name><tp:taxon-name-part taxon-name-part-type="genus" reg="Hypomyces">Hypomyces</tp:taxon-name-part> <tp:taxon-name-part taxon-name-part-type="species" reg="pseudolactifluorum">pseudolactifluorum</tp:taxon-name-part></tp:taxon-name></named-content>; <bold>Location:</bold> country: <named-content xmlns:xlink="http://www.w3.org/1999/xlink" content-type="dwc:country" xlink:type="simple">China</named-content>; stateProvince: <named-content xmlns:xlink="http://www.w3.org/1999/xlink" content-type="dwc:stateProvince" xlink:type="simple">Yunnan</named-content>; locality: <named-content xmlns:xlink="http://www.w3.org/1999/xlink" content-type="dwc:locality" xlink:type="simple">Baoshan, Longyang, Baihualing</named-content>; verbatimElevation: <named-content xmlns:xlink="http://www.w3.org/1999/xlink" content-type="dwc:verbatimElevation" xlink:type="simple">2094m</named-content>; locationRemarks: <named-content xmlns:xlink="http://www.w3.org/1999/xlink" content-type="dwc:locationRemarks" xlink:type="simple">label transliteration: "Yunnan, Baoshan, Longyang, Baihualing, on <tp:taxon-name><tp:taxon-name-part taxon-name-part-type="genus" reg="Russula">Russula</tp:taxon-name-part></tp:taxon-name> sp., 20 July 2018, Jian-Wei Liu; [云南保山百花岭 2094 m, 2018.07.20, 刘建伟]</named-content>; verbatimCoordinates: <named-content xmlns:xlink="http://www.w3.org/1999/xlink" content-type="dwc:verbatimCoordinates" xlink:type="simple"><named-content content-type="dwc:verbatimCoordinates" xlink:type="simple">25°17.931’N, 98°47.0718’E</named-content></named-content>; decimalLatitude: <named-content xmlns:xlink="http://www.w3.org/1999/xlink" content-type="dwc:decimalLatitude" xlink:type="simple">25.2989</named-content>; decimalLongitude: <named-content xmlns:xlink="http://www.w3.org/1999/xlink" content-type="dwc:decimalLongitude" xlink:type="simple">98.7845</named-content>; georeferenceProtocol: <named-content xmlns:xlink="http://www.w3.org/1999/xlink" content-type="dwc:georeferenceProtocol" xlink:type="simple">label</named-content>; <bold>Identification:</bold> identifiedBy: <named-content xmlns:xlink="http://www.w3.org/1999/xlink" content-type="dwc:identifiedBy" xlink:type="simple">Feng-Ming Yu</named-content>; dateIdentified: <named-content xmlns:xlink="http://www.w3.org/1999/xlink" content-type="dwc:dateIdentified" xlink:type="simple">2019</named-content></p></list-item><list-item><p><bold>Type status:</bold> <named-content xmlns:xlink="http://www.w3.org/1999/xlink" content-type="dwc:typeStatus" xlink:type="simple">Isotype</named-content>. <bold>Occurrence:</bold> catalogNumber: <named-content xmlns:xlink="http://www.w3.org/1999/xlink" content-type="dwc:catalogNumber" xlink:type="simple">HKAS 107300</named-content>; recordedBy: <named-content xmlns:xlink="http://www.w3.org/1999/xlink" content-type="dwc:recordedBy" xlink:type="simple">Jian-Wei Liu</named-content>; lifeStage: <named-content xmlns:xlink="http://www.w3.org/1999/xlink" content-type="dwc:lifeStage" xlink:type="simple">Telemorph</named-content>; <bold>Taxon:</bold> scientificName: <named-content xmlns:xlink="http://www.w3.org/1999/xlink" content-type="dwc:scientificName" xlink:type="simple"><tp:taxon-name><tp:taxon-name-part taxon-name-part-type="genus" reg="Hypomyces">Hypomyces</tp:taxon-name-part> <tp:taxon-name-part taxon-name-part-type="species" reg="pseudolactifluorum">pseudolactifluorum</tp:taxon-name-part></tp:taxon-name></named-content>; <bold>Location:</bold> country: <named-content xmlns:xlink="http://www.w3.org/1999/xlink" content-type="dwc:country" xlink:type="simple">China</named-content>; stateProvince: <named-content xmlns:xlink="http://www.w3.org/1999/xlink" content-type="dwc:stateProvince" xlink:type="simple">Yunnan</named-content>; locality: <named-content xmlns:xlink="http://www.w3.org/1999/xlink" content-type="dwc:locality" xlink:type="simple">Baoshan, Longyang, Baihualing</named-content>; verbatimElevation: <named-content xmlns:xlink="http://www.w3.org/1999/xlink" content-type="dwc:verbatimElevation" xlink:type="simple">2094m</named-content>; locationRemarks: <named-content xmlns:xlink="http://www.w3.org/1999/xlink" content-type="dwc:locationRemarks" xlink:type="simple">label transliteration: "Yunnan, Baoshan, Longyang, Baihualing, on <tp:taxon-name><tp:taxon-name-part taxon-name-part-type="genus" reg="Russula">Russula</tp:taxon-name-part></tp:taxon-name> sp., 20 July 2018, Jian-Wei Liu; [云南保山百花岭 2094 m, 2018.07.20, 刘建伟]</named-content>; verbatimCoordinates: <named-content xmlns:xlink="http://www.w3.org/1999/xlink" content-type="dwc:verbatimCoordinates" xlink:type="simple"><named-content content-type="dwc:verbatimCoordinates" xlink:type="simple">25°17.931’N, 98°47.0718’E</named-content></named-content>; decimalLatitude: <named-content xmlns:xlink="http://www.w3.org/1999/xlink" content-type="dwc:decimalLatitude" xlink:type="simple">25.2989</named-content>; decimalLongitude: <named-content xmlns:xlink="http://www.w3.org/1999/xlink" content-type="dwc:decimalLongitude" xlink:type="simple">98.7845</named-content>; georeferenceProtocol: <named-content xmlns:xlink="http://www.w3.org/1999/xlink" content-type="dwc:georeferenceProtocol" xlink:type="simple">label</named-content>; <bold>Identification:</bold> identifiedBy: <named-content xmlns:xlink="http://www.w3.org/1999/xlink" content-type="dwc:identifiedBy" xlink:type="simple">Feng-Ming Yu</named-content>; dateIdentified: <named-content xmlns:xlink="http://www.w3.org/1999/xlink" content-type="dwc:dateIdentified" xlink:type="simple">2019</named-content></p></list-item></list></tp:treatment-sec><tp:treatment-sec sec-type="Description"><title>Description</title><p>Index Fungorum number: <bold>IF557817</bold></p><p><bold>Sexual morph. Subiculum</bold> light yellow (4A4–5) when fresh and pale orange, light orange to brownish-orange (5A3–4, 5C4, 6C6) after being dried, usually covering the pileus, stipe and deformed gills of the host mushroom. <bold>Perithecia</bold> aggregated, semi-immersed to immersed in subiculum, except for their erumpent papilla, yellowish-brown to dark brown (5E6, 6E6, 6F6–8), pyriform to subglobose, 262–484 × 136–284 μm; perithecial wall 12–25 μm thick, single-layer, cells 9–22 × 4–8 μm. <bold>Papilla</bold> prominent, 129–177 μm high, at base 135–284 μm wide. <bold>Asci</bold> 8-spored, cylindrical, 147–222 × 4–9 μm; apex thickened, 4.9–6.0 wide and 2.5-3.0 μm high. <bold>Ascospores</bold> uniseriate and with ends overlapping, fusiform, 30–38 × 6–8 μm, single-septate, septum median and with dense verrucae and prominently apiculate, apiculi 4.5–8.0 μm long, straight or curved. <bold>Asexual morph</bold>: unknown. (Fig. <xref ref-type="fig" rid="F5720710">1</xref>)</p></tp:treatment-sec><tp:treatment-sec sec-type="Diagnosis"><title>Diagnosis</title><p>The new species is similar to <italic><tp:taxon-name><tp:taxon-name-part taxon-name-part-type="genus" reg="Hypomyces">Hypomyces</tp:taxon-name-part> <tp:taxon-name-part taxon-name-part-type="species" reg="lactifluorum">lactifluorum</tp:taxon-name-part></tp:taxon-name></italic> on <italic><tp:taxon-name><tp:taxon-name-part taxon-name-part-type="genus" reg="Russula">Russula</tp:taxon-name-part></tp:taxon-name></italic> and <italic><tp:taxon-name><tp:taxon-name-part taxon-name-part-type="genus" reg="Lactarius">Lactarius</tp:taxon-name-part></tp:taxon-name></italic> spp. from North America (<xref ref-type="bibr" rid="B5721016">Rogerson and Samuels 1994</xref>), but has smaller perithecia and shorter asci. The main differences of the two species are compared in Table <xref ref-type="table" rid="T5720703">4</xref>.</p></tp:treatment-sec><tp:treatment-sec sec-type="Etymology"><title>Etymology</title><p>Referring to the most closely-related species, <italic><tp:taxon-name><tp:taxon-name-part taxon-name-part-type="genus" reg="Hypomyces">Hypomyces</tp:taxon-name-part> <tp:taxon-name-part taxon-name-part-type="species" reg="lactifluorum">lactifluorum.</tp:taxon-name-part></tp:taxon-name></italic></p></tp:treatment-sec><tp:treatment-sec sec-type="Distribution"><title>Distribution</title><p>PR CHINA (Yunnan).</p></tp:treatment-sec><tp:treatment-sec sec-type="Host"><title>Host</title><p>On the fruiting bodies of <italic><tp:taxon-name><tp:taxon-name-part taxon-name-part-type="genus" reg="Russula">Russula</tp:taxon-name-part></tp:taxon-name></italic> sp. that grew on the humus layer in an evergreen broad-leaved forest of a rainforest. The host mushrooms: basidiocarps medium-sized and infundibuliform, pilei 63−77 mm in diameter. As serious degradation has occurred, the colour and other characters of the host mushrooms cannot be determined. Molecular phylogenetic evidence indicates it is a <italic><tp:taxon-name><tp:taxon-name-part taxon-name-part-type="genus" reg="Russula">Russula</tp:taxon-name-part></tp:taxon-name></italic> species.</p></tp:treatment-sec><tp:treatment-sec sec-type="Notes"><title>Notes</title><p>Only sexual morph had been discovered on the hosts (<italic><tp:taxon-name><tp:taxon-name-part taxon-name-part-type="genus" reg="Russula">Russula</tp:taxon-name-part></tp:taxon-name></italic> sp.) of the new species.</p></tp:treatment-sec><tp:treatment-sec><!--Section generated to contain objects referenced in tp:taxon-treatment.--><fig id="F5720710" position="float" orientation="portrait"><object-id xmlns:xlink="http://www.w3.org/1999/xlink" content-type="arpha" xlink:type="simple">09CB49AF-D1F3-59BD-9EC6-92E9E18394EF</object-id><object-id xmlns:xlink="http://www.w3.org/1999/xlink" content-type="doi" xlink:type="simple">10.3897/BDJ.8.e53490.figure1</object-id><label>Figure 1.</label><caption><p><italic><tp:taxon-name><tp:taxon-name-part taxon-name-part-type="genus" reg="Hypomyces">Hypomyces</tp:taxon-name-part> <tp:taxon-name-part taxon-name-part-type="species" reg="pseudolactifluorum">pseudolactifluorum</tp:taxon-name-part></tp:taxon-name></italic> sp. nov.. a: The host mushroom (<italic><tp:taxon-name><tp:taxon-name-part taxon-name-part-type="genus" reg="Russula">Russula</tp:taxon-name-part></tp:taxon-name></italic> sp.); b-e: Perithecia embedded in subiculum effused over the substratum; d-e: Median sections of an ascoma; f: Section of peridium; g-l: Asci with ascospores; m-t: Ascospores. Scale bars: a = 5 cm; b = 1 mm; c = 200 μm; d, e = 100 μm; f, g= 50 μm; h - l = 20 μm; m - t = 10 μm.</p></caption><graphic xmlns:xlink="http://www.w3.org/1999/xlink" xlink:href="bdj-08-e53490-g001.jpg" position="float" id="oo_399446.jpg" orientation="portrait" xlink:type="simple"><uri content-type="original_file" xlink:type="simple">https://binary.pensoft.net/fig/399446</uri></graphic></fig><table-wrap id="T5720703" position="float" orientation="portrait"><label>Table 4.</label><caption><p>Main differences between <italic><tp:taxon-name><tp:taxon-name-part taxon-name-part-type="genus" reg="Hypomyces">Hypomyces</tp:taxon-name-part> <tp:taxon-name-part taxon-name-part-type="species" reg="lactifluorum">lactifluorum</tp:taxon-name-part></tp:taxon-name></italic> and <italic><tp:taxon-name><tp:taxon-name-part taxon-name-part-type="genus" reg="Hypomyces">H.</tp:taxon-name-part> <tp:taxon-name-part taxon-name-part-type="species" reg="pseudolactifluorum">pseudolactifluorum</tp:taxon-name-part></tp:taxon-name></italic> sp. nov..</p></caption><table rules="all" border="1"><tbody><tr><td rowspan="1" colspan="1"/><td rowspan="1" colspan="1"><italic><tp:taxon-name><tp:taxon-name-part taxon-name-part-type="genus" reg="Hypomyces">H.</tp:taxon-name-part> <tp:taxon-name-part taxon-name-part-type="species" reg="lactifluorum">lactifluorum</tp:taxon-name-part></tp:taxon-name></italic><break/>(<xref ref-type="bibr" rid="B5721016">Rogerson and Samuels 1994</xref>)</td><td rowspan="1" colspan="1">
              <italic><tp:taxon-name><tp:taxon-name-part taxon-name-part-type="genus" reg="Hypomyces">H.</tp:taxon-name-part> <tp:taxon-name-part taxon-name-part-type="species" reg="pseudolactifluorum">pseudolactifluorum</tp:taxon-name-part></tp:taxon-name></italic>
            </td></tr><tr><td rowspan="1" colspan="1">Subiculum</td><td rowspan="1" colspan="1">Pale yellowish-orange to bright orange (young), in age becoming deep red, reddish-purple to very dark purple (old), occasionally fading to pink, turning purple in 3% KOH.</td><td rowspan="1" colspan="1">Light yellow (4A4–5) when fresh, and pale orange to light orange to brownish-orange (5A3–4, 5C4, 6C6) after being dried, KOH (-).</td></tr><tr><td rowspan="1" colspan="1">Perithecia</td><td rowspan="1" colspan="1">Ovate to obpyriform, deep orange to reddish-purple, 400–600 × 200–450 μm</td><td rowspan="1" colspan="1">Pyriform to subglobose, yellowish-brown to dark brown (5E6, 6E6, 6F6–8), 262–484 × 136–284 μm</td></tr><tr><td rowspan="1" colspan="1">Embedded type</td><td rowspan="1" colspan="1">Immersed except for papilla</td><td rowspan="1" colspan="1">Semi-immersed to immersed except for papilla</td></tr><tr><td rowspan="1" colspan="1">Papilla</td><td rowspan="1" colspan="1">Averaging 120 μm high, 120 μm wide</td><td rowspan="1" colspan="1">129–177 μm high and 135 –284 μm wide at base</td></tr><tr><td rowspan="1" colspan="1">Asci</td><td rowspan="1" colspan="1">Long cylindrical, 200–260 × 5–10 μm</td><td rowspan="1" colspan="1">Cylindrical, 147–222 × 4–8.5 μm</td></tr><tr><td rowspan="1" colspan="1">Ascospores</td><td rowspan="1" colspan="1">Fusiform, 1-septate, 35–40 × 4.5–7 μm</td><td rowspan="1" colspan="1">Fusiform, 1-septate, 30–38 × 5.5–8 μm</td></tr><tr><td rowspan="1" colspan="1">Apiculi</td><td rowspan="1" colspan="1">4.5–7.5 μm long</td><td rowspan="1" colspan="1">4–6 μm long</td></tr><tr><td rowspan="1" colspan="1">Hosts</td><td rowspan="1" colspan="1"><italic><tp:taxon-name><tp:taxon-name-part taxon-name-part-type="genus" reg="Russula">Russula</tp:taxon-name-part></tp:taxon-name></italic> and <italic><tp:taxon-name><tp:taxon-name-part taxon-name-part-type="genus" reg="Lactarius">Lactarius</tp:taxon-name-part></tp:taxon-name></italic> spp.</td><td rowspan="1" colspan="1"><italic><tp:taxon-name><tp:taxon-name-part taxon-name-part-type="genus" reg="Russula">Russula</tp:taxon-name-part></tp:taxon-name></italic> sp.</td></tr><tr><td rowspan="1" colspan="1">Distribution</td><td rowspan="1" colspan="1">North America</td><td rowspan="1" colspan="1">P.R. China (Yunnan)</td></tr></tbody></table></table-wrap></tp:treatment-sec><ref-list><ref id="B5721016"><element-citation xmlns:xlink="http://www.w3.org/1999/xlink" publication-type="article" xlink:type="simple"><person-group person-group-type="author"><name name-style="western"><surname>Rogerson</surname><given-names>Clark T.</given-names></name><name name-style="western"><surname>Samuels</surname><given-names>Gary J.</given-names></name></person-group><year>1994</year><article-title>Agaricicolous species of <italic><tp:taxon-name><tp:taxon-name-part taxon-name-part-type="genus" reg="Hypomyces">Hypomyces</tp:taxon-name-part></tp:taxon-name></italic></article-title><source>Mycologia</source><volume>86</volume><issue>6</issue><pub-id pub-id-type="doi">10.2307/3760597</pub-id></element-citation></ref></ref-list></tp:taxon-treatment>
